# Supplementary material for: A Machine Learning Approach to Determine Risk Factors for Respiratory Bacterial/Fungal Coinfection in Critically Ill Patients with Influenza and SARS-CoV-2 Infection: A Spanish Perspective
Source: Antibiotics (Basel). 2024 Oct 14;13(10):968. doi: 10.3390/antibiotics13100968 (PMC11504409; doi:10.3390/antibiotics13100968)
Supplement: Supplementary file 1 [file antibiotics-13-00968-s001.zip]

Archive with 1 entries (1 files):
- antibiotics-3233520-supplementary.pdf
